# Supplementary material for: Neurodevelopmental Outcome at 6 Months Following Neonatal Resuscitation in Rural Tanzania
Source: Children (Basel). 2023 May 27;10(6):957. doi: 10.3390/children10060957 (PMC10297458; doi:10.3390/children10060957)
Supplement: Supplementary file 1 [file children-10-00957-s001.zip]

Archive with 1 entries (1 files):
- Supplementary information for reviewer.pdf
